# Supplementary material for: Optical Ultracompact Directional Antennas Based on a Dimer Nanorod Structure
Source: Nanomaterials (Basel). 2022 Aug 18;12(16):2841. doi: 10.3390/nano12162841 (PMC9416387; doi:10.3390/nano12162841)
Supplement: Supplementary file 1 [file nanomaterials-12-02841-s001.zip]

Archive with 1 entries (1 files):
- nanomaterials-1857652-supplementary.pdf
